# Supplementary material for: Yeast Oral Delivery of DAF16 shRNAs Results in Effective Gene Silencing in C. elegans
Source: Curr Issues Mol Biol. 2025 Jul 20;47(7):570. doi: 10.3390/cimb47070570 (PMC12293383; doi:10.3390/cimb47070570)
Supplement: Supplementary file 1 [file cimb-47-00570-s001.zip]

Archive with 1 entries (1 files):
- cimb-3650010-supplementary.pdf
